# Supplementary material for: Cell Retention as a Viable Strategy for PHA Production from Diluted VFAs with Bacillus megaterium
Source: Bioengineering (Basel). 2022 Mar 16;9(3):122. doi: 10.3390/bioengineering9030122 (PMC8945770; doi:10.3390/bioengineering9030122)
Supplement: Supplementary file 1 [file bioengineering-09-00122-s001.zip]

Archive with 1 entries (1 files):
- bioengineering-1634477-supplementary.pdf
